# Supplementary material for: β-Arrestin Based Receptor Signaling Paradigms: Potential Therapeutic Targets for Complex Age-Related Disorders
Source: Front Pharmacol. 2018 Nov 28;9:1369. doi: 10.3389/fphar.2018.01369 (PMC6280185; doi:10.3389/fphar.2018.01369)
Supplement: Supplementary file 1 [file Table_1.XLSX]

## Sheet: ARRB1
ARRB1	Source 1	Source 2	Source 3	Source 4	Source 5	Source 6	Source 7
5HT4R			IntAct
ACACA	Biogrid		IntAct
ACIN1	Biogrid
ACM1			IntAct
ACTA1	Biogrid
ACTB			IntAct
ACTBL			IntAct
ACTBM			IntAct
ACTS			IntAct
ADH6	Biogrid		IntAct
ADRA1B					STRING
ADRB1	Biogrid	HPRD	IntAct			DIP
ADRB2		HPRD			STRING
ADRBK1	Biogrid				STRING
ADRBK2					STRING
AGTR1	Biogrid	HPRD	IntAct	MINT	STRING
AGTR1A	Biogrid
AINX			IntAct
AKT1	Biogrid		IntAct
ALDH4A1	Biogrid
ALYREF	Biogrid
ANM5			IntAct
ANXA2	Biogrid		IntAct
AP1B1					STRING
AP2A1	Biogrid				STRING
AP2B1		HPRD			STRING
AP3B1	Biogrid		IntAct		STRING
AP3D1	Biogrid		IntAct
AP4B1					STRING
APLP1	Biogrid		IntAct
ARF6	Biogrid	HPRD			STRING
ARHGAP32	Biogrid
ARHGEF18							CORUM
ARPC5	Biogrid		IntAct
ARR3	Biogrid
ARRB1			IntAct
ARRB2	Biogrid		IntAct		STRING
ARRC			IntAct
ARRDC1	Biogrid
ARRDC3	Biogrid
ARRDC4	Biogrid
ARRS			IntAct
ASK1				MINT
ATP5A1	Biogrid
ATP5B	Biogrid
ATPA			IntAct
ATPB			IntAct
ATR	Biogrid		IntAct
AVPR2					STRING
AXIN1	Biogrid		IntAct			DIP
BACH2	Biogrid		IntAct
BAG1	Biogrid		IntAct
BCLAF1	Biogrid
BCLF1			IntAct
BIP			IntAct
BOP1	Biogrid		IntAct
BRPF1	Biogrid
BTK	Biogrid		IntAct
C5AR1	Biogrid
CALD1	Biogrid		IntAct
CALM			IntAct
CALM3	Biogrid
CASB			IntAct
CBPA1			IntAct
CCL14	Biogrid		IntAct
CCR2		HPRD
CCR5	Biogrid	HPRD			STRING
CD247				MINT
CD3EAP	Biogrid
CD3Z			IntAct
CDC42	Biogrid		IntAct
CFL1	Biogrid
CHD1	Biogrid
CHRM1					STRING
CKAP4	Biogrid		IntAct
CLCA			IntAct
CLH1			IntAct
CLTA	Biogrid
CLTC	Biogrid			MINT	STRING
CLTCL1		HPRD			STRING
CMBL	Biogrid		IntAct
CNGA3	Biogrid		IntAct
COF1			IntAct
CPA1	Biogrid
CPNE8	Biogrid		IntAct
CSK	Biogrid	HPRD			STRING
CSK21			IntAct
CSN2	Biogrid
CSNK2A1	Biogrid
CTTN	Biogrid
CUL3	Biogrid
CXCL12					STRING
CXCR2	Biogrid				STRING
CXCR4					STRING
CYTH1	Biogrid
CYTH2	Biogrid	HPRD			STRING
DCAF5	Biogrid
DDX27	Biogrid		IntAct
DGKE	Biogrid		IntAct
DGKG	Biogrid		IntAct
DGKH	Biogrid		IntAct
DGKZ	Biogrid		IntAct
DHRS2	Biogrid		IntAct
DKC1	Biogrid		IntAct
DMD	Biogrid		IntAct
DNAH3	Biogrid
DNM1	Biogrid
DOCK4	Biogrid
DPY30	Biogrid		IntAct
DRD4	Biogrid
DVL1	Biogrid	HPRD
DVL2	Biogrid	HPRD			STRING
DYH3			IntAct
DYN1			IntAct
EDNRA	Biogrid		IntAct			DIP
EEF1A2	Biogrid
EF1A2			IntAct
EGF					STRING
EGFR	Biogrid		IntAct		STRING
EIF3I	Biogrid		IntAct
EIF4B	Biogrid
ELMO2	Biogrid
ENAH							CORUM
ENO1B			IntAct
EPS15					STRING
ERK1		HPRD
ERK2		HPRD
FAS			IntAct
FASN	Biogrid
FGR		HPRD			STRING
FLNA	Biogrid	HPRD	IntAct
FPR1					STRING
FZD4					STRING
G3BP1	Biogrid		IntAct
GELS			IntAct
GLP1R			IntAct			DIP
GNAQ			IntAct	MINT
GNAS				MINT	STRING
GNAS1			IntAct
GNB1	Biogrid				STRING
GNG2	Biogrid
GNMT	Biogrid	HPRD	IntAct
GNMT3			IntAct
GNMT4			IntAct
GPR3			IntAct
GPR50	Biogrid
GRK2		HPRD
GRK5			IntAct	MINT	STRING
GRK6					STRING
GRP75			IntAct
GSK3B	Biogrid
GSN	Biogrid
H12			IntAct
H1FX	Biogrid
H1X			IntAct
H2A1			IntAct
H2A2B			IntAct
H2AFX	Biogrid
H2AX			IntAct
H2B1O			IntAct
H33			IntAct
H3F3B	Biogrid
H4			IntAct
HCK		HPRD			STRING
HCRTR1	Biogrid
HDGFRP2	Biogrid
HDGR2			IntAct
HDLBP	Biogrid
HGS	Biogrid		IntAct	MINT
HIBCH	Biogrid
HIF1A
HIST1H1C	Biogrid		IntAct
HIST1H2AG	Biogrid
HIST1H2BO	Biogrid
HIST2H2AB	Biogrid
HIST2H4A	Biogrid
HNRH1			IntAct
HNRNPA1	Biogrid
HNRNPA3	Biogrid
HNRNPH1	Biogrid
HNRNPK	Biogrid
HNRNPL	Biogrid
HNRNPM	Biogrid
HNRNPU	Biogrid
HNRPK			IntAct
HNRPM			IntAct
HNRPU			IntAct
HS90A			IntAct
HSP71			IntAct
HSP77			IntAct
HSP7C			IntAct
HSP90AA1	Biogrid
HSPA1B	Biogrid
HSPA5	Biogrid
HSPA7	Biogrid
HSPA8	Biogrid
HSPA9	Biogrid
HTR2C					STRING
IF2B2			IntAct
IF4B			IntAct
IGF1R	Biogrid		IntAct
IGF2BP2	Biogrid
IGHMBP2	Biogrid
IKBA			IntAct
IKKA		HPRD
IKKB		HPRD
IL8ST		HPRD
ILK			IntAct	MINT
IMA4			IntAct
INA	Biogrid
ITCH	Biogrid
JAK1	Biogrid
JUN	Biogrid		IntAct
KBTBD8	Biogrid
KCTD3	Biogrid		IntAct
KHK	Biogrid		IntAct
KI26A			IntAct
KIF26A	Biogrid
KIF2C	Biogrid		IntAct
KIF3A	Biogrid		IntAct		STRING
KLHL12	Biogrid
KPNA3	Biogrid
KPYM			IntAct
KTN1	Biogrid		IntAct
LAP2A			IntAct
LIMA1	Biogrid		IntAct
LIMK1	Biogrid
LRP1B	Biogrid		IntAct
LRP4	Biogrid		IntAct
LYN					STRING
LYRM7	Biogrid
M3K1			IntAct
M3K5			IntAct
MAP1B	Biogrid		IntAct
MAP2K1					STRING
MAP2K3	Biogrid
MAP2K4	Biogrid
MAP3K1	Biogrid
MAP3K5	Biogrid
MAPK1	Biogrid				STRING
MAPK10	Biogrid			MINT
MAPK14	Biogrid
MAPK3	Biogrid				STRING
MAPK9	Biogrid
MDM2	Biogrid		IntAct			DIP
MEP50			IntAct
MK09			IntAct
MK10			IntAct
MKK4				MINT
ML12B			IntAct
MLNR	Biogrid
MP2K4			IntAct
MPRIP	Biogrid		IntAct
MT1A			IntAct	MINT
MYH1	Biogrid		IntAct
MYH9	Biogrid		IntAct
MYL12B	Biogrid
MYL6	Biogrid		IntAct
MYO1C	Biogrid		IntAct
NAA10	Biogrid		IntAct
NAA15	Biogrid
NCL	Biogrid
NDUS1			IntAct
NEDD4	Biogrid	HPRD
NEK6	Biogrid		IntAct
NFKBIA	Biogrid
NIK		HPRD
NOLC1	Biogrid		IntAct
NOP10	Biogrid		IntAct
NOTCH1	Biogrid				STRING
NPM			IntAct
NPM1	Biogrid
NSF	Biogrid	HPRD
NUCL			IntAct
OPRD1	Biogrid
OPRM1		HPRD
P3C2A			IntAct
P4HB	Biogrid
P53			IntAct
P85B			IntAct
PARK2	Biogrid
PDE4D	Biogrid
PDIA1			IntAct
PDXP	Biogrid
PE2R2			IntAct
PE2R4			IntAct
PES1	Biogrid
PESC			IntAct
PFKFB3	Biogrid		IntAct	MINT	STRING	DIP
PIK3C2A	Biogrid
PIK3R2	Biogrid
PKM	Biogrid
PLA1A			IntAct
POLR1A	Biogrid
POLR1C	Biogrid
POLR1E	Biogrid
POLR2E	Biogrid
POT1	Biogrid
POTE1			IntAct
PPIA			IntAct
PPM1A	Biogrid		IntAct
PPM1B	Biogrid		IntAct
PPP2CA					STRING
PRMT5	Biogrid
PRP4B			IntAct
PRPF4	Biogrid
PTAFR	Biogrid
PTC2			IntAct
PTCH2	Biogrid
PTGER4	Biogrid					DIP
PTH1R		HPRD
PTHLH	Biogrid	HPRD
Q3MIH3			IntAct
Q5RKT7			IntAct
Q5U5U6			IntAct
Q5UGI3			IntAct
Q6ZSQ4			IntAct
Q7Z3R3			IntAct
Q8TBK5			IntAct
Q96K27			IntAct
RAB11FIP5	Biogrid
RAB1A	Biogrid		IntAct
RAB5A					STRING
RAF1					STRING
RALGDS	Biogrid	HPRD
RANB9			IntAct
RANBP9	Biogrid
RBM10	Biogrid		IntAct
RFIP5			IntAct
RGS3	Biogrid		IntAct
RHG32			IntAct
RHO					STRING
RL15			IntAct
RL22			IntAct
RL3			IntAct
RL7A			IntAct
RL7L			IntAct
ROA1			IntAct
ROA3			IntAct
ROCK1	Biogrid		IntAct
RPA1			IntAct
RPA34			IntAct
RPA49			IntAct
RPAB1			IntAct
RPAC1			IntAct
RPL15	Biogrid
RPL22	Biogrid
RPL3	Biogrid
RPL6	Biogrid
RPL7A	Biogrid
RPL7L1	Biogrid
RPS17	Biogrid
RPS2	Biogrid
RPS27A	Biogrid
RPS3A	Biogrid
RPS8	Biogrid
RS17			IntAct
RS2			IntAct
RS3A			IntAct
RS8			IntAct
RTF1	Biogrid		IntAct
S100A9	Biogrid
S10A9			IntAct
SAG	Biogrid
SCYL2	Biogrid		IntAct
SDC3	Biogrid		IntAct
SF3B2	Biogrid		IntAct
SLC2A14	Biogrid
SLC9A1	Biogrid
SLC9A5	Biogrid	HPRD
SMD1			IntAct
SMO			IntAct	MINT	STRING
SNCA	Biogrid
SNRPD1	Biogrid
SPIN1	Biogrid		IntAct
SPTAN1	Biogrid
SPTN1			IntAct
SRBP2			IntAct
SRC	Biogrid		IntAct		STRING	DIP
SRC8			IntAct
SREBF2	Biogrid
SRRM2	Biogrid		IntAct
ST38L			IntAct
STAM	Biogrid
STK38	Biogrid		IntAct
STK38L	Biogrid
STUB1	Biogrid
STXB5			IntAct
STXBP5	Biogrid
TACR1					STRING
TBA1C			IntAct
TBA3C			IntAct
TBA4A			IntAct
TBB2A			IntAct
TBB5			IntAct
TCOF			IntAct
TCOF1	Biogrid
TF					STRING
THOC4			IntAct
THRAP3	Biogrid
TITIN			IntAct
TMOD3	Biogrid		IntAct
TMPO	Biogrid
TP53						DIP
TPM4	Biogrid		IntAct
TR150			IntAct
TRAF6	Biogrid		IntAct
TRBV7-9				MINT
TRHR	Biogrid
TSHR		HPRD
TTN	Biogrid
TUBA1C	Biogrid
TUBA3C	Biogrid
TUBA4A	Biogrid
TUBB	Biogrid
TUBB2A	Biogrid
TVB79			IntAct
TYY1			IntAct
UBA52	Biogrid
UBB	Biogrid
UBC	Biogrid
UBP24			IntAct
USP24	Biogrid
USP33	Biogrid				STRING
VIGLN			IntAct
VIM	Biogrid
VIME			IntAct
WDR77	Biogrid
XRCC5	Biogrid		IntAct
YBOX1			IntAct
YBX1	Biogrid
YES			IntAct
YES1	Biogrid
YWHAB	Biogrid		IntAct
YWHAE	Biogrid		IntAct
YWHAG	Biogrid		IntAct
YWHAH	Biogrid		IntAct
YWHAQ	Biogrid		IntAct
YWHAZ	Biogrid		IntAct
YY1	Biogrid
ZBT43			IntAct
ZBTB43	Biogrid
ZRAB2			IntAct
ZRANB	Biogrid
ZYX	Biogrid		IntAct

## Sheet: Sheet1
Gene Name	Source 1	Source 2	Source 3	Source 4	Source 5	Source 6	Source 7
5HT4R			IntAct
ACACA	Biogrid		IntAct
ACIN1	Biogrid
ACM1			IntAct
ACTA1	Biogrid
ACTB			IntAct
ACTBL			IntAct
ACTBM			IntAct
ACTS			IntAct
ADH6	Biogrid		IntAct
ADRA1B					STRING
ADRB1	Biogrid	HPRD	IntAct			DIP
ADRB2		HPRD			STRING
ADRBK1	Biogrid				STRING
ADRBK2					STRING
AGTR1	Biogrid	HPRD	IntAct	MINT	STRING
AGTR1A	Biogrid
AINX			IntAct
AKT1	Biogrid		IntAct
ALDH4A1	Biogrid
ALYREF	Biogrid
ANM5			IntAct
ANXA2	Biogrid		IntAct
AP1B1					STRING
AP2A1	Biogrid				STRING
AP2B1		HPRD			STRING
AP3B1	Biogrid		IntAct		STRING
AP3D1	Biogrid		IntAct
AP4B1					STRING
APLP1	Biogrid		IntAct
ARF6	Biogrid	HPRD			STRING
ARHGAP32	Biogrid
ARHGEF18							CORUM
ARPC5	Biogrid		IntAct
ARR3	Biogrid
ARRB1			IntAct
ARRB2	Biogrid		IntAct		STRING
ARRC			IntAct
ARRDC1	Biogrid
ARRDC3	Biogrid
ARRDC4	Biogrid
ARRS			IntAct
ASK1				MINT
ATP5A1	Biogrid
ATP5B	Biogrid
ATPA			IntAct
ATPB			IntAct
ATR	Biogrid		IntAct
AVPR2					STRING
AXIN1	Biogrid		IntAct			DIP
BACH2	Biogrid		IntAct
BAG1	Biogrid		IntAct
BCLAF1	Biogrid
BCLF1			IntAct
BIP			IntAct
BOP1	Biogrid		IntAct
BRPF1	Biogrid
BTK	Biogrid		IntAct
C5AR1	Biogrid
CALD1	Biogrid		IntAct
CALM			IntAct
CALM3	Biogrid
CASB			IntAct
CBPA1			IntAct
CCL14	Biogrid		IntAct
CCR2		HPRD
CCR5	Biogrid	HPRD			STRING
CD247				MINT
CD3EAP	Biogrid
CD3Z			IntAct
CDC42	Biogrid		IntAct
CFL1	Biogrid
CHD1	Biogrid
CHRM1					STRING
CKAP4	Biogrid		IntAct
CLCA			IntAct
CLH1			IntAct
CLTA	Biogrid
CLTC	Biogrid			MINT	STRING
CLTCL1		HPRD			STRING
CMBL	Biogrid		IntAct
CNGA3	Biogrid		IntAct
COF1			IntAct
CPA1	Biogrid
CPNE8	Biogrid		IntAct
CSK	Biogrid	HPRD			STRING
CSK21			IntAct
CSN2	Biogrid
CSNK2A1	Biogrid
CTTN	Biogrid
CUL3	Biogrid
CXCL12					STRING
CXCR2	Biogrid				STRING
CXCR4					STRING
CYTH1	Biogrid
CYTH2	Biogrid	HPRD			STRING
DCAF5	Biogrid
DDX27	Biogrid		IntAct
DGKE	Biogrid		IntAct
DGKG	Biogrid		IntAct
DGKH	Biogrid		IntAct
DGKZ	Biogrid		IntAct
DHRS2	Biogrid		IntAct
DKC1	Biogrid		IntAct
DMD	Biogrid		IntAct
DNAH3	Biogrid
DNM1	Biogrid
DOCK4	Biogrid
DPY30	Biogrid		IntAct
DRD4	Biogrid
DVL1	Biogrid	HPRD
DVL2	Biogrid	HPRD			STRING
DYH3			IntAct
DYN1			IntAct
EDNRA	Biogrid		IntAct			DIP
EEF1A2	Biogrid
EF1A2			IntAct
EGF					STRING
EGFR	Biogrid		IntAct		STRING
EIF3I	Biogrid		IntAct
EIF4B	Biogrid
ELMO2	Biogrid
ENAH							CORUM
ENO1B			IntAct
EPS15					STRING
ERK1		HPRD
ERK2		HPRD
FAS			IntAct
FASN	Biogrid
FGR		HPRD			STRING
FLNA	Biogrid	HPRD	IntAct
FPR1					STRING
FZD4					STRING
G3BP1	Biogrid		IntAct
GELS			IntAct
GLP1R			IntAct			DIP
GNAQ			IntAct	MINT
GNAS				MINT	STRING
GNAS1			IntAct
GNB1	Biogrid				STRING
GNG2	Biogrid
GNMT	Biogrid	HPRD	IntAct
GNMT3			IntAct
GNMT4			IntAct
GPR3			IntAct
GPR50	Biogrid
GRK2		HPRD
GRK5			IntAct	MINT	STRING
GRK6					STRING
GRP75			IntAct
GSK3B	Biogrid
GSN	Biogrid
H12			IntAct
H1FX	Biogrid
H1X			IntAct
H2A1			IntAct
H2A2B			IntAct
H2AFX	Biogrid
H2AX			IntAct
H2B1O			IntAct
H33			IntAct
H3F3B	Biogrid
H4			IntAct
HCK		HPRD			STRING
HCRTR1	Biogrid
HDGFRP2	Biogrid
HDGR2			IntAct
HDLBP	Biogrid
HGS	Biogrid		IntAct	MINT
HIBCH	Biogrid
HIF1A
HIST1H1C	Biogrid		IntAct
HIST1H2AG	Biogrid
HIST1H2BO	Biogrid
HIST2H2AB	Biogrid
HIST2H4A	Biogrid
HNRH1			IntAct
HNRNPA1	Biogrid
HNRNPA3	Biogrid
HNRNPH1	Biogrid
HNRNPK	Biogrid
HNRNPL	Biogrid
HNRNPM	Biogrid
HNRNPU	Biogrid
HNRPK			IntAct
HNRPM			IntAct
HNRPU			IntAct
HS90A			IntAct
HSP71			IntAct
HSP77			IntAct
HSP7C			IntAct
HSP90AA1	Biogrid
HSPA1B	Biogrid
HSPA5	Biogrid
HSPA7	Biogrid
HSPA8	Biogrid
HSPA9	Biogrid
HTR2C					STRING
IF2B2			IntAct
IF4B			IntAct
IGF1R	Biogrid		IntAct
IGF2BP2	Biogrid
IGHMBP2	Biogrid
IKBA			IntAct
IKKA		HPRD
IKKB		HPRD
IL8ST		HPRD
ILK			IntAct	MINT
IMA4			IntAct
INA	Biogrid
ITCH	Biogrid
JAK1	Biogrid
JUN	Biogrid		IntAct
KBTBD8	Biogrid
KCTD3	Biogrid		IntAct
KHK	Biogrid		IntAct
KI26A			IntAct
KIF26A	Biogrid
KIF2C	Biogrid		IntAct
KIF3A	Biogrid		IntAct		STRING
KLHL12	Biogrid
KPNA3	Biogrid
KPYM			IntAct
KTN1	Biogrid		IntAct
LAP2A			IntAct
LIMA1	Biogrid		IntAct
LIMK1	Biogrid
LRP1B	Biogrid		IntAct
LRP4	Biogrid		IntAct
LYN					STRING
LYRM7	Biogrid
M3K1			IntAct
M3K5			IntAct
MAP1B	Biogrid		IntAct
MAP2K1					STRING
MAP2K3	Biogrid
MAP2K4	Biogrid
MAP3K1	Biogrid
MAP3K5	Biogrid
MAPK1	Biogrid				STRING
MAPK10	Biogrid			MINT
MAPK14	Biogrid
MAPK3	Biogrid				STRING
MAPK9	Biogrid
MDM2	Biogrid		IntAct			DIP
MEP50			IntAct
MK09			IntAct
MK10			IntAct
MKK4				MINT
ML12B			IntAct
MLNR	Biogrid
MP2K4			IntAct
MPRIP	Biogrid		IntAct
MT1A			IntAct	MINT
MYH1	Biogrid		IntAct
MYH9	Biogrid		IntAct
MYL12B	Biogrid
MYL6	Biogrid		IntAct
MYO1C	Biogrid		IntAct
NAA10	Biogrid		IntAct
NAA15	Biogrid
NCL	Biogrid
NDUS1			IntAct
NEDD4	Biogrid	HPRD
NEK6	Biogrid		IntAct
NFKBIA	Biogrid
NIK		HPRD
NOLC1	Biogrid		IntAct
NOP10	Biogrid		IntAct
NOTCH1	Biogrid				STRING
NPM			IntAct
NPM1	Biogrid
NSF	Biogrid	HPRD
NUCL			IntAct
OPRD1	Biogrid
OPRM1		HPRD
P3C2A			IntAct
P4HB	Biogrid
P53			IntAct
P85B			IntAct
PARK2	Biogrid
PDE4D	Biogrid
PDIA1			IntAct
PDXP	Biogrid
PE2R2			IntAct
PE2R4			IntAct
PES1	Biogrid
PESC			IntAct
PFKFB3	Biogrid		IntAct	MINT	STRING	DIP
PIK3C2A	Biogrid
PIK3R2	Biogrid
PKM	Biogrid
PLA1A			IntAct
POLR1A	Biogrid
POLR1C	Biogrid
POLR1E	Biogrid
POLR2E	Biogrid
POT1	Biogrid
POTE1			IntAct
PPIA			IntAct
PPM1A	Biogrid		IntAct
PPM1B	Biogrid		IntAct
PPP2CA					STRING
PRMT5	Biogrid
PRP4B			IntAct
PRPF4	Biogrid
PTAFR	Biogrid
PTC2			IntAct
PTCH2	Biogrid
PTGER4	Biogrid					DIP
PTH1R		HPRD
PTHLH	Biogrid	HPRD
Q3MIH3			IntAct
Q5RKT7			IntAct
Q5U5U6			IntAct
Q5UGI3			IntAct
Q6ZSQ4			IntAct
Q7Z3R3			IntAct
Q8TBK5			IntAct
Q96K27			IntAct
RAB11FIP5	Biogrid
RAB1A	Biogrid		IntAct
RAB5A					STRING
RAF1					STRING
RALGDS	Biogrid	HPRD
RANB9			IntAct
RANBP9	Biogrid
RBM10	Biogrid		IntAct
RFIP5			IntAct
RGS3	Biogrid		IntAct
RHG32			IntAct
RHO					STRING
RL15			IntAct
RL22			IntAct
RL3			IntAct
RL7A			IntAct
RL7L			IntAct
ROA1			IntAct
ROA3			IntAct
ROCK1	Biogrid		IntAct
RPA1			IntAct
RPA34			IntAct
RPA49			IntAct
RPAB1			IntAct
RPAC1			IntAct
RPL15	Biogrid
RPL22	Biogrid
RPL3	Biogrid
RPL6	Biogrid
RPL7A	Biogrid
RPL7L1	Biogrid
RPS17	Biogrid
RPS2	Biogrid
RPS27A	Biogrid
RPS3A	Biogrid
RPS8	Biogrid
RS17			IntAct
RS2			IntAct
RS3A			IntAct
RS8			IntAct
RTF1	Biogrid		IntAct
S100A9	Biogrid
S10A9			IntAct
SAG	Biogrid
SCYL2	Biogrid		IntAct
SDC3	Biogrid		IntAct
SF3B2	Biogrid		IntAct
SLC2A14	Biogrid
SLC9A1	Biogrid
SLC9A5	Biogrid	HPRD
SMD1			IntAct
SMO			IntAct	MINT	STRING
SNCA	Biogrid
SNRPD1	Biogrid
SPIN1	Biogrid		IntAct
SPTAN1	Biogrid
SPTN1			IntAct
SRBP2			IntAct
SRC	Biogrid		IntAct		STRING	DIP
SRC8			IntAct
SREBF2	Biogrid
SRRM2	Biogrid		IntAct
ST38L			IntAct
STAM	Biogrid
STK38	Biogrid		IntAct
STK38L	Biogrid
STUB1	Biogrid
STXB5			IntAct
STXBP5	Biogrid
TACR1					STRING
TBA1C			IntAct
TBA3C			IntAct
TBA4A			IntAct
TBB2A			IntAct
TBB5			IntAct
TCOF			IntAct
TCOF1	Biogrid
TF					STRING
THOC4			IntAct
THRAP3	Biogrid
TITIN			IntAct
TMOD3	Biogrid		IntAct
TMPO	Biogrid
TP53						DIP
TPM4	Biogrid		IntAct
TR150			IntAct
TRAF6	Biogrid		IntAct
TRBV7-9				MINT
TRHR	Biogrid
TSHR		HPRD
TTN	Biogrid
TUBA1C	Biogrid
TUBA3C	Biogrid
TUBA4A	Biogrid
TUBB	Biogrid
TUBB2A	Biogrid
TVB79			IntAct
TYY1			IntAct
UBA52	Biogrid
UBB	Biogrid
UBC	Biogrid
UBP24			IntAct
USP24	Biogrid
USP33	Biogrid				STRING
VIGLN			IntAct
VIM	Biogrid
VIME			IntAct
WDR77	Biogrid
XRCC5	Biogrid		IntAct
YBOX1			IntAct
YBX1	Biogrid
YES			IntAct
YES1	Biogrid
YWHAB	Biogrid		IntAct
YWHAE	Biogrid		IntAct
YWHAG	Biogrid		IntAct
YWHAH	Biogrid		IntAct
YWHAQ	Biogrid		IntAct
YWHAZ	Biogrid		IntAct
YY1	Biogrid
ZBT43			IntAct
ZBTB43	Biogrid
ZRAB2			IntAct
ZRANB	Biogrid
ZYX	Biogrid		IntAct
