# Supplementary material for: β-Arrestin Based Receptor Signaling Paradigms: Potential Therapeutic Targets for Complex Age-Related Disorders
Source: Front Pharmacol. 2018 Nov 28;9:1369. doi: 10.3389/fphar.2018.01369 (PMC6280185; doi:10.3389/fphar.2018.01369)
Supplement: Supplementary file 2 [file Table_2.XLSX]

## Sheet: ARRB2
ARBB2	Source 1	Source 2	Source 3	Source 4	Source 5	Source 6	Source 7
AARSD1	Biogrid
ACM1			IntAct
ACTB	Biogrid		IntAct
ACTBL			IntAct
ACTBM			IntAct
ACTC			IntAct
ACTC1	Biogrid
ACTG2	Biogrid
ACTH			IntAct
ADCY2							CORUM
ADRB1	Biogrid		IntAct			DIP
ADRB2	Biogrid	HPRD	IntAct	MINT	STRING	DIP
ADRBK1					STRING
ADRBK2					STRING
AFAD			IntAct
AFF4	Biogrid
AGTR1	Biogrid	HPRD			STRING
AHCYL1	Biogrid
AHCYL2	Biogrid
AKAP12		HPRD
AKAP5							CORUM
AKT1	Biogrid		IntAct			DIP
AKT2			IntAct			DIP
ALYREF	Biogrid
ANKRD11	Biogrid
ANM1			IntAct
ANM5			IntAct
ANR11			IntAct
ANXA2	Biogrid		IntAct
AP1B1	Biogrid	HPRD
AP2A1	Biogrid		IntAct
AP2A2	Biogrid		IntAct
AP2B1	Biogrid		IntAct		STRING
AP2M1	Biogrid	HPRD			STRING
AP3B1	Biogrid		IntAct
AP3B2	Biogrid		IntAct
AP3D1	Biogrid		IntAct
ARF6	Biogrid	HPRD			STRING
ARHG6			IntAct
ARHGAP17	Biogrid
ARHGAP21	Biogrid
ARHGAP22	Biogrid
ARHGB			IntAct
ARHGC			IntAct
ARHGEF11	Biogrid
ARHGEF12	Biogrid
ARHGEF6	Biogrid
ARP5L			IntAct
ARPC5L	Biogrid
ARR3	Biogrid
ARRB1	Biogrid		IntAct		STRING
ARRB2			IntAct
ARRC			IntAct
ARRDC3	Biogrid
ARRDC4	Biogrid
ARRS			IntAct
ASK1		HPRD		MINT			CORUM
AVPR2	Biogrid	HPRD			STRING
BAI1	Biogrid
BCLAF1	Biogrid
BCLF1			IntAct
BIP			IntAct
BOLA2	Biogrid		IntAct
BOLA2B	Biogrid
BOP1	Biogrid		IntAct
BRPF1	Biogrid
BSN	Biogrid		IntAct
C16ORF71	Biogrid
C18ORF25	Biogrid
C1QBP	Biogrid		IntAct
C5AR1	Biogrid
CALCRL		HPRD
CALM			IntAct
CALM3	Biogrid
CAMK2D	Biogrid
CAN1			IntAct
CAPN1	Biogrid
CAPZA1	Biogrid
CAPZA2	Biogrid
CASB			IntAct
CAZA1			IntAct
CAZA2			IntAct
CCDC102B	Biogrid
CCT6A	Biogrid
CDC42	Biogrid		IntAct
CDK13	Biogrid		IntAct
CDK3	Biogrid		IntAct
CDK4	Biogrid		IntAct
CDK7	Biogrid		IntAct
CE170			IntAct
CENPB	Biogrid
CENPF	Biogrid		IntAct
CENPM	Biogrid
CEP170	Biogrid
CFL1	Biogrid
CHUK	Biogrid
CKA1		HPRD
CKA2		HPRD
CLCA			IntAct
CLCB			IntAct
CLIC1	Biogrid		IntAct
CLNS1A	Biogrid
CLTA	Biogrid
CLTB	Biogrid
CLTC	Biogrid	HPRD			STRING
CLTCL1		HPRD			STRING
COF1			IntAct
COPRS	Biogrid		IntAct
CPNE1	Biogrid		IntAct
CSK	Biogrid				STRING
CSK21			IntAct
CSN2	Biogrid
CSNK1A1L	Biogrid
CSNK2A1	Biogrid
CSNK2A2	Biogrid
CTNA1			IntAct
CTND1			IntAct
CTNNA1	Biogrid
CTNND1	Biogrid
CTPS1	Biogrid
CTTN	Biogrid				STRING
CUL3	Biogrid
CUL5	Biogrid		IntAct
CXCR2					STRING
CXCR4		HPRD			STRING
CYTH1	Biogrid
CYTH2	Biogrid				STRING
CYTIP		HPRD
DBN1	Biogrid
DCD	Biogrid		IntAct
DDX1	Biogrid		IntAct
DDX27	Biogrid		IntAct
DDX3X	Biogrid		IntAct
DDX5	Biogrid		IntAct
DGKE	Biogrid		IntAct
DGKZ	Biogrid		IntAct
DHX15	Biogrid		IntAct
DIEXF	Biogrid
DKC1	Biogrid		IntAct
DRD2	Biogrid				STRING
DRD4	Biogrid
DREB			IntAct
DVL2		HPRD			STRING
DYHC1			IntAct
DYNC1H1	Biogrid
E2AK4			IntAct
E41L3			IntAct
EDNRA	Biogrid		IntAct			DIP
EEF1A1	Biogrid
EEF1A2	Biogrid
EEF2	Biogrid
EF1A1			IntAct
EF1A2			IntAct
EF2			IntAct
EFTUD2	Biogrid
EGF					STRING
EGFR	Biogrid		IntAct		STRING
EGLN			IntAct
EIF1AD	Biogrid
EIF2AK4	Biogrid
EIF4B	Biogrid
EMILIN1	Biogrid
ENG				MINT
EPB41L3	Biogrid
EPB41L5	Biogrid
ERH	Biogrid		IntAct
ERK1		HPRD
ERK2		HPRD
EVI2A	Biogrid
FAS			IntAct
FASN	Biogrid
FBL	Biogrid
FBRL			IntAct
FLNA	Biogrid	HPRD	IntAct
FLNB	Biogrid
FZD2					STRING
FZD4					STRING
G3BP2	Biogrid		IntAct
G3P			IntAct
GAG-POL	Biogrid
GAPDH	Biogrid
GCG	Biogrid
GELS			IntAct
GLI1					STRING
GLI2					STRING
GLI3					STRING
GNA11					STRING
GNA15					STRING
GNAQ					STRING
GPBP1L1	Biogrid
GPR156	Biogrid
GPR3			IntAct
GPR37	Biogrid
GPR55	Biogrid
GPR56	Biogrid
GRK2		HPRD
GRK6					STRING
GSN	Biogrid
H11			IntAct
H12			IntAct
H1FX	Biogrid
H1X			IntAct
H2A2B			IntAct
H2AFX	Biogrid
H2AX			IntAct
H2B1O			IntAct
HCRTR1	Biogrid
HDAC2	Biogrid		IntAct
HDGFRP2	Biogrid
HDGR2			IntAct
HGS	Biogrid		IntAct	MINT
HIPK3	Biogrid	HPRD	IntAct	MINT
HIST1H1A	Biogrid
HIST1H1C	Biogrid
HIST1H2BO	Biogrid
HIST2H2AB	Biogrid
HNRH1			IntAct
HNRH2			IntAct
HNRNPA0	Biogrid
HNRNPA1	Biogrid
HNRNPA2B1	Biogrid
HNRNPC	Biogrid
HNRNPD	Biogrid
HNRNPF	Biogrid
HNRNPH1	Biogrid
HNRNPH2	Biogrid
HNRNPK	Biogrid
HNRNPL	Biogrid
HNRNPM	Biogrid
HNRNPR	Biogrid
HNRNPU	Biogrid
HNRPC			IntAct
HNRPD			IntAct
HNRPF			IntAct
HNRPK			IntAct
HNRPM			IntAct
HNRPR			IntAct
HNRPU			IntAct
HS71L			IntAct
HS90B			IntAct
HSP71			IntAct
HSP76			IntAct
HSP7C			IntAct
HSP90AB1	Biogrid
HSPA1B	Biogrid
HSPA1L	Biogrid
HSPA5	Biogrid
HSPA6	Biogrid
HSPA8	Biogrid
HTATSF1	Biogrid
HTR2A						DIP
HTR2C		HPRD
HTSF1			IntAct
I6L957			IntAct
ICLN			IntAct
IF2B1			IntAct
IF4B			IntAct
IGF1R	Biogrid
IGF2BP1	Biogrid
IGFALS	Biogrid
IGKV1-5	Biogrid
IKKA		HPRD	IntAct
IKKB		HPRD
ILF3	Biogrid		IntAct
ILK			IntAct	MINT
IMA3			IntAct
IMA4			IntAct
IMB1			IntAct
INSR	Biogrid					DIP
ITCH	Biogrid	HPRD
JNK3		HPRD					CORUM
JPH1	Biogrid
KANK1	Biogrid
KBTBD8	Biogrid
KC1AL			IntAct
KCAB1			IntAct
KCC2D			IntAct
KCNAB1	Biogrid
KIF3A			IntAct	MINT	STRING
KLHL12	Biogrid
KPB2			IntAct
KPNA3	Biogrid
KPNA4	Biogrid
KPNB1	Biogrid
KPYM			IntAct
LAP2A			IntAct
LBR	Biogrid		IntAct
LEO1	Biogrid		IntAct
LHCGR	Biogrid				STRING
LIMA1	Biogrid		IntAct
LIMK1	Biogrid
LRP11	Biogrid		IntAct
M3K1			IntAct
M3K14			IntAct
M3K5			IntAct
M3K7			IntAct
MANSC1	Biogrid
MAP1B	Biogrid		IntAct
MAP2K1	Biogrid				STRING
MAP2K2					STRING
MAP2K4	Biogrid	HPRD			STRING
MAP3K1	Biogrid
MAP3K14	Biogrid
MAP3K5	Biogrid
MAP3K7	Biogrid
MAPK1	Biogrid				STRING
MAPK10	Biogrid			MINT
MAPK14					STRING
MAPK3	Biogrid				STRING
MAPK9	Biogrid
MAS1	Biogrid
MCM3	Biogrid		IntAct
MDM2	Biogrid	HPRD	IntAct	MINT
MED27		HPRD
MED4	Biogrid
MED8	Biogrid		IntAct
MEK1		HPRD
MEP50			IntAct
MK01			IntAct
MK03			IntAct
MK09			IntAct
MK10			IntAct
MKK4				MINT			CORUM
MLLT1	Biogrid
MLLT3	Biogrid
MLLT4	Biogrid
MLNR	Biogrid
MOB1A	Biogrid		IntAct
MP2K4			IntAct
MRPL43	Biogrid
MRPL44	Biogrid
MYCD			IntAct
MYH10	Biogrid		IntAct
MYH9	Biogrid		IntAct
MYL6	Biogrid		IntAct
MYO1C	Biogrid		IntAct
MYOCD	Biogrid
MYPT1			IntAct
NAA10	Biogrid		IntAct
NAA15	Biogrid
NAP1L1	Biogrid
NCL	Biogrid
NDUFS7		HPRD
NDUS7			IntAct
NEDD4	Biogrid	HPRD	IntAct	MINT
NFKBIA	Biogrid				STRING
NFKBIL1	Biogrid
NIK		HPRD
NINL	Biogrid		IntAct
NKTR	Biogrid		IntAct
NOLC1	Biogrid		IntAct
NONO	Biogrid		IntAct
NOP10	Biogrid		IntAct
NOP56	Biogrid		IntAct
NP1L1			IntAct
NPHS1					STRING	DIP
NPM			IntAct
NPM1	Biogrid
NSUN2	Biogrid		IntAct
NTS		HPRD
NTSR1		HPRD
NUCL			IntAct
OPRD1	Biogrid
OPRM1		HPRD
OXER1	Biogrid
OXTR		HPRD
P3C2A			IntAct
P4HB	Biogrid
PABP1			IntAct
PABP3			IntAct
PABP4			IntAct
PABPC1	Biogrid
PABPC3	Biogrid
PABPC4	Biogrid
PAIRB			IntAct
PAK5			IntAct
PAK7	Biogrid
PARK2	Biogrid
PDE4D	Biogrid		IntAct	MINT		DIP	CORUM
PDIA1			IntAct
PE2R2			IntAct
PEBP1					STRING
PES1	Biogrid
PESC			IntAct
PFKFB3	Biogrid
PHKA2	Biogrid
PIK3C2A	Biogrid
PKM	Biogrid
POLR1A	Biogrid
POLR1B	Biogrid
POLR1C	Biogrid
POLR2E	Biogrid
POU2F1	Biogrid
PPIA	Biogrid		IntAct
PPM1A	Biogrid		IntAct
PPM1B	Biogrid		IntAct
PPP1R12A	Biogrid
PPP2CA					STRING
PPP2R1A	Biogrid
PPP2R4	Biogrid
PRKACA							CORUM
PRKCB	Biogrid
PRMT1	Biogrid
PRMT5	Biogrid
PRP4B			IntAct
PRPF4	Biogrid
PRPF4B	Biogrid
PTAFR	Biogrid	HPRD
PTBP1	Biogrid		IntAct
PTGDS	Biogrid
PTGER2	Biogrid
PTGER4	Biogrid
PTGES3	Biogrid
PYRG1			IntAct
Q3MIH3			IntAct
Q5RKT7			IntAct
Q5U5U6			IntAct
Q5UGI3			IntAct
Q6PIH6			IntAct
Q6ZSQ4			IntAct
Q8TBK5			IntAct
Q9NWD7			IntAct
Q9UL80			IntAct
RAB11FIP5	Biogrid
RAB5A					STRING
RAB5C	Biogrid		IntAct
RAD18	Biogrid
RAF1	Biogrid	HPRD			STRING
RAGP1			IntAct
RALGDS	Biogrid	HPRD
RAMP1		HPRD
RANGAP1	Biogrid
RBM10	Biogrid		IntAct
RFA1			IntAct
RFIP5			IntAct
RFX1	Biogrid
RHG17			IntAct
RHG21			IntAct
RHO	Biogrid
RL11			IntAct
RL12			IntAct
RL14			IntAct
RL15			IntAct
RL18			IntAct
RL19			IntAct
RL21			IntAct
RL22			IntAct
RL26			IntAct
RL28			IntAct
RL3			IntAct
RL30			IntAct
RL31			IntAct
RL35			IntAct
RL35A			IntAct
RL36			IntAct
RL4			IntAct
RL7			IntAct
RL7A			IntAct
RL7L			IntAct
RLA0			IntAct
RLA1			IntAct
RLA2			IntAct
RM43			IntAct
RM44			IntAct
ROA0			IntAct
ROA1			IntAct
RPA1	Biogrid		IntAct
RPA2			IntAct
RPA43			IntAct
RPAB1			IntAct
RPAC1			IntAct
RPL11	Biogrid
RPL12	Biogrid
RPL14	Biogrid
RPL15	Biogrid
RPL18	Biogrid
RPL19	Biogrid
RPL21	Biogrid
RPL22	Biogrid
RPL26	Biogrid
RPL28	Biogrid
RPL3	Biogrid
RPL30	Biogrid
RPL31	Biogrid
RPL35	Biogrid
RPL35A	Biogrid
RPL36	Biogrid
RPL4	Biogrid
RPL6	Biogrid
RPL7	Biogrid
RPL7A	Biogrid
RPL7L1	Biogrid
RPLP0	Biogrid
RPLP1	Biogrid
RPLP2	Biogrid
RPN2	Biogrid		IntAct
RPS13	Biogrid
RPS17	Biogrid
RPS19	Biogrid
RPS27A	Biogrid
RPS3	Biogrid
RPS3A	Biogrid
RPS4X	Biogrid
RPS6	Biogrid
RPS7	Biogrid
RPS8	Biogrid
RS13			IntAct
RS17			IntAct
RS19			IntAct
RS3			IntAct
RS3A			IntAct
RS4X			IntAct
RS6			IntAct
RS7			IntAct
RS8			IntAct
RTF1	Biogrid
RXFP1			IntAct	MINT			CORUM
S100A9	Biogrid
S10A9			IntAct
S1PR1							CORUM
SAG	Biogrid
SCYL2	Biogrid		IntAct
SDC3	Biogrid		IntAct
SDHA	Biogrid		IntAct
SENP1	Biogrid
SERBP1	Biogrid
SF3B1	Biogrid		IntAct
SF3B2	Biogrid		IntAct
SF3B3	Biogrid		IntAct
SFPQ	Biogrid		IntAct
SIRT1	Biogrid
SLC22A5		HPRD
SLC9A3R2	Biogrid
SLC9A5	Biogrid
SMARCC2	Biogrid	HPRD
SMD1			IntAct
SMD2			IntAct
SMO			IntAct	MINT	STRING
SMRC2			IntAct
SNRPD1	Biogrid
SNRPD2	Biogrid
SPIN1	Biogrid		IntAct
SPIN3	Biogrid		IntAct
SPNDC			IntAct
SPTAN1	Biogrid
SPTB2			IntAct
SPTBN1	Biogrid
SPTN1			IntAct
SRC	Biogrid		IntAct			DIP
SRC8			IntAct
SRPK2	Biogrid		IntAct
SRRM2	Biogrid		IntAct
STAT1	Biogrid		IntAct
STC2	Biogrid	HPRD	IntAct
STK38	Biogrid		IntAct
STUB1	Biogrid
SYNE2	Biogrid		IntAct
TAB1	Biogrid		IntAct
TAB2	Biogrid
TACR1					STRING
TBA1A			IntAct
TBA1C			IntAct
TBA3C			IntAct
TBA4A			IntAct
TBA8			IntAct
TBB2A			IntAct
TBB3			IntAct
TBB4A			IntAct
TBB4B			IntAct
TBXA2R	Biogrid				STRING
TCOF			IntAct
TCOF1	Biogrid
TCPZ			IntAct
TERA			IntAct
TFAP4	Biogrid
TGFBR3		HPRD			STRING
THOC4			IntAct
THRAP3	Biogrid
TIF1B			IntAct
TMEM169	Biogrid
TMEM38A	Biogrid
TMOD3	Biogrid		IntAct
TMPO	Biogrid
TNFSF8	Biogrid
TPCN2	Biogrid
TR150			IntAct
TRAF6	Biogrid		IntAct			DIP
TRHR	Biogrid
TRIM28	Biogrid
TRPV4	Biogrid		IntAct
TUBA1A	Biogrid
TUBA1C	Biogrid
TUBA3C	Biogrid
TUBA4A	Biogrid
TUBA8	Biogrid
TUBB2A	Biogrid
TUBB3	Biogrid
TUBB4A	Biogrid
TUBB4B	Biogrid
TWISTNB	Biogrid
U5S1			IntAct
UBA52	Biogrid
UBB	Biogrid
UBC	Biogrid				STRING
UBR5	Biogrid		IntAct
USP33	Biogrid				STRING
VIM	Biogrid
VIME			IntAct
VPS35			IntAct
WDR26			IntAct
WDR77	Biogrid
WEE1	Biogrid		IntAct
WNT5A					STRING
XPO1	Biogrid
XRCC5			IntAct
XRCC6			IntAct
YBOX1			IntAct
YBOX3			IntAct
YWHAB
YWHAE
YWHAG
YWHAH
YWHAQ	Biogrid		IntAct
ZRAB2			IntAct
ZRANB2	Biogrid

## Sheet: Sheet1
Gene Name	Source 1	Source 2	Source 3	Source 4	Source 5	Source 6	Source 7
AARSD1	Biogrid
ACM1			IntAct
ACTB	Biogrid		IntAct
ACTBL			IntAct
ACTBM			IntAct
ACTC			IntAct
ACTC1	Biogrid
ACTG2	Biogrid
ACTH			IntAct
ADCY2							CORUM
ADRB1	Biogrid		IntAct			DIP
ADRB2	Biogrid	HPRD	IntAct	MINT	STRING	DIP
ADRBK1					STRING
ADRBK2					STRING
AFAD			IntAct
AFF4	Biogrid
AGTR1	Biogrid	HPRD			STRING
AHCYL1	Biogrid
AHCYL2	Biogrid
AKAP12		HPRD
AKAP5							CORUM
AKT1	Biogrid		IntAct			DIP
AKT2			IntAct			DIP
ALYREF	Biogrid
ANKRD11	Biogrid
ANM1			IntAct
ANM5			IntAct
ANR11			IntAct
ANXA2	Biogrid		IntAct
AP1B1	Biogrid	HPRD
AP2A1	Biogrid		IntAct
AP2A2	Biogrid		IntAct
AP2B1	Biogrid		IntAct		STRING
AP2M1	Biogrid	HPRD			STRING
AP3B1	Biogrid		IntAct
AP3B2	Biogrid		IntAct
AP3D1	Biogrid		IntAct
ARF6	Biogrid	HPRD			STRING
ARHG6			IntAct
ARHGAP17	Biogrid
ARHGAP21	Biogrid
ARHGAP22	Biogrid
ARHGB			IntAct
ARHGC			IntAct
ARHGEF11	Biogrid
ARHGEF12	Biogrid
ARHGEF6	Biogrid
ARP5L			IntAct
ARPC5L	Biogrid
ARR3	Biogrid
ARRB1	Biogrid		IntAct		STRING
ARRB2			IntAct
ARRC			IntAct
ARRDC3	Biogrid
ARRDC4	Biogrid
ARRS			IntAct
ASK1		HPRD		MINT			CORUM
AVPR2	Biogrid	HPRD			STRING
BAI1	Biogrid
BCLAF1	Biogrid
BCLF1			IntAct
BIP			IntAct
BOLA2	Biogrid		IntAct
BOLA2B	Biogrid
BOP1	Biogrid		IntAct
BRPF1	Biogrid
BSN	Biogrid		IntAct
C16ORF71	Biogrid
C18ORF25	Biogrid
C1QBP	Biogrid		IntAct
C5AR1	Biogrid
CALCRL		HPRD
CALM			IntAct
CALM3	Biogrid
CAMK2D	Biogrid
CAN1			IntAct
CAPN1	Biogrid
CAPZA1	Biogrid
CAPZA2	Biogrid
CASB			IntAct
CAZA1			IntAct
CAZA2			IntAct
CCDC102B	Biogrid
CCT6A	Biogrid
CDC42	Biogrid		IntAct
CDK13	Biogrid		IntAct
CDK3	Biogrid		IntAct
CDK4	Biogrid		IntAct
CDK7	Biogrid		IntAct
CE170			IntAct
CENPB	Biogrid
CENPF	Biogrid		IntAct
CENPM	Biogrid
CEP170	Biogrid
CFL1	Biogrid
CHUK	Biogrid
CKA1		HPRD
CKA2		HPRD
CLCA			IntAct
CLCB			IntAct
CLIC1	Biogrid		IntAct
CLNS1A	Biogrid
CLTA	Biogrid
CLTB	Biogrid
CLTC	Biogrid	HPRD			STRING
CLTCL1		HPRD			STRING
COF1			IntAct
COPRS	Biogrid		IntAct
CPNE1	Biogrid		IntAct
CSK	Biogrid				STRING
CSK21			IntAct
CSN2	Biogrid
CSNK1A1L	Biogrid
CSNK2A1	Biogrid
CSNK2A2	Biogrid
CTNA1			IntAct
CTND1			IntAct
CTNNA1	Biogrid
CTNND1	Biogrid
CTPS1	Biogrid
CTTN	Biogrid				STRING
CUL3	Biogrid
CUL5	Biogrid		IntAct
CXCR2					STRING
CXCR4		HPRD			STRING
CYTH1	Biogrid
CYTH2	Biogrid				STRING
CYTIP		HPRD
DBN1	Biogrid
DCD	Biogrid		IntAct
DDX1	Biogrid		IntAct
DDX27	Biogrid		IntAct
DDX3X	Biogrid		IntAct
DDX5	Biogrid		IntAct
DGKE	Biogrid		IntAct
DGKZ	Biogrid		IntAct
DHX15	Biogrid		IntAct
DIEXF	Biogrid
DKC1	Biogrid		IntAct
DRD2	Biogrid				STRING
DRD4	Biogrid
DREB			IntAct
DVL2		HPRD			STRING
DYHC1			IntAct
DYNC1H1	Biogrid
E2AK4			IntAct
E41L3			IntAct
EDNRA	Biogrid		IntAct			DIP
EEF1A1	Biogrid
EEF1A2	Biogrid
EEF2	Biogrid
EF1A1			IntAct
EF1A2			IntAct
EF2			IntAct
EFTUD2	Biogrid
EGF					STRING
EGFR	Biogrid		IntAct		STRING
EGLN			IntAct
EIF1AD	Biogrid
EIF2AK4	Biogrid
EIF4B	Biogrid
EMILIN1	Biogrid
ENG				MINT
EPB41L3	Biogrid
EPB41L5	Biogrid
ERH	Biogrid		IntAct
ERK1		HPRD
ERK2		HPRD
EVI2A	Biogrid
FAS			IntAct
FASN	Biogrid
FBL	Biogrid
FBRL			IntAct
FLNA	Biogrid	HPRD	IntAct
FLNB	Biogrid
FZD2					STRING
FZD4					STRING
G3BP2	Biogrid		IntAct
G3P			IntAct
GAG-POL	Biogrid
GAPDH	Biogrid
GCG	Biogrid
GELS			IntAct
GLI1					STRING
GLI2					STRING
GLI3					STRING
GNA11					STRING
GNA15					STRING
GNAQ					STRING
GPBP1L1	Biogrid
GPR156	Biogrid
GPR3			IntAct
GPR37	Biogrid
GPR55	Biogrid
GPR56	Biogrid
GRK2		HPRD
GRK6					STRING
GSN	Biogrid
H11			IntAct
H12			IntAct
H1FX	Biogrid
H1X			IntAct
H2A2B			IntAct
H2AFX	Biogrid
H2AX			IntAct
H2B1O			IntAct
HCRTR1	Biogrid
HDAC2	Biogrid		IntAct
HDGFRP2	Biogrid
HDGR2			IntAct
HGS	Biogrid		IntAct	MINT
HIPK3	Biogrid	HPRD	IntAct	MINT
HIST1H1A	Biogrid
HIST1H1C	Biogrid
HIST1H2BO	Biogrid
HIST2H2AB	Biogrid
HNRH1			IntAct
HNRH2			IntAct
HNRNPA0	Biogrid
HNRNPA1	Biogrid
HNRNPA2B1	Biogrid
HNRNPC	Biogrid
HNRNPD	Biogrid
HNRNPF	Biogrid
HNRNPH1	Biogrid
HNRNPH2	Biogrid
HNRNPK	Biogrid
HNRNPL	Biogrid
HNRNPM	Biogrid
HNRNPR	Biogrid
HNRNPU	Biogrid
HNRPC			IntAct
HNRPD			IntAct
HNRPF			IntAct
HNRPK			IntAct
HNRPM			IntAct
HNRPR			IntAct
HNRPU			IntAct
HS71L			IntAct
HS90B			IntAct
HSP71			IntAct
HSP76			IntAct
HSP7C			IntAct
HSP90AB1	Biogrid
HSPA1B	Biogrid
HSPA1L	Biogrid
HSPA5	Biogrid
HSPA6	Biogrid
HSPA8	Biogrid
HTATSF1	Biogrid
HTR2A						DIP
HTR2C		HPRD
HTSF1			IntAct
I6L957			IntAct
ICLN			IntAct
IF2B1			IntAct
IF4B			IntAct
IGF1R	Biogrid
IGF2BP1	Biogrid
IGFALS	Biogrid
IGKV1-5	Biogrid
IKKA		HPRD	IntAct
IKKB		HPRD
ILF3	Biogrid		IntAct
ILK			IntAct	MINT
IMA3			IntAct
IMA4			IntAct
IMB1			IntAct
INSR	Biogrid					DIP
ITCH	Biogrid	HPRD
JNK3		HPRD					CORUM
JPH1	Biogrid
KANK1	Biogrid
KBTBD8	Biogrid
KC1AL			IntAct
KCAB1			IntAct
KCC2D			IntAct
KCNAB1	Biogrid
KIF3A			IntAct	MINT	STRING
KLHL12	Biogrid
KPB2			IntAct
KPNA3	Biogrid
KPNA4	Biogrid
KPNB1	Biogrid
KPYM			IntAct
LAP2A			IntAct
LBR	Biogrid		IntAct
LEO1	Biogrid		IntAct
LHCGR	Biogrid				STRING
LIMA1	Biogrid		IntAct
LIMK1	Biogrid
LRP11	Biogrid		IntAct
M3K1			IntAct
M3K14			IntAct
M3K5			IntAct
M3K7			IntAct
MANSC1	Biogrid
MAP1B	Biogrid		IntAct
MAP2K1	Biogrid				STRING
MAP2K2					STRING
MAP2K4	Biogrid	HPRD			STRING
MAP3K1	Biogrid
MAP3K14	Biogrid
MAP3K5	Biogrid
MAP3K7	Biogrid
MAPK1	Biogrid				STRING
MAPK10	Biogrid			MINT
MAPK14					STRING
MAPK3	Biogrid				STRING
MAPK9	Biogrid
MAS1	Biogrid
MCM3	Biogrid		IntAct
MDM2	Biogrid	HPRD	IntAct	MINT
MED27		HPRD
MED4	Biogrid
MED8	Biogrid		IntAct
MEK1		HPRD
MEP50			IntAct
MK01			IntAct
MK03			IntAct
MK09			IntAct
MK10			IntAct
MKK4				MINT			CORUM
MLLT1	Biogrid
MLLT3	Biogrid
MLLT4	Biogrid
MLNR	Biogrid
MOB1A	Biogrid		IntAct
MP2K4			IntAct
MRPL43	Biogrid
MRPL44	Biogrid
MYCD			IntAct
MYH10	Biogrid		IntAct
MYH9	Biogrid		IntAct
MYL6	Biogrid		IntAct
MYO1C	Biogrid		IntAct
MYOCD	Biogrid
MYPT1			IntAct
NAA10	Biogrid		IntAct
NAA15	Biogrid
NAP1L1	Biogrid
NCL	Biogrid
NDUFS7		HPRD
NDUS7			IntAct
NEDD4	Biogrid	HPRD	IntAct	MINT
NFKBIA	Biogrid				STRING
NFKBIL1	Biogrid
NIK		HPRD
NINL	Biogrid		IntAct
NKTR	Biogrid		IntAct
NOLC1	Biogrid		IntAct
NONO	Biogrid		IntAct
NOP10	Biogrid		IntAct
NOP56	Biogrid		IntAct
NP1L1			IntAct
NPHS1					STRING	DIP
NPM			IntAct
NPM1	Biogrid
NSUN2	Biogrid		IntAct
NTS		HPRD
NTSR1		HPRD
NUCL			IntAct
OPRD1	Biogrid
OPRM1		HPRD
OXER1	Biogrid
OXTR		HPRD
P3C2A			IntAct
P4HB	Biogrid
PABP1			IntAct
PABP3			IntAct
PABP4			IntAct
PABPC1	Biogrid
PABPC3	Biogrid
PABPC4	Biogrid
PAIRB			IntAct
PAK5			IntAct
PAK7	Biogrid
PARK2	Biogrid
PDE4D	Biogrid		IntAct	MINT		DIP	CORUM
PDIA1			IntAct
PE2R2			IntAct
PEBP1					STRING
PES1	Biogrid
PESC			IntAct
PFKFB3	Biogrid
PHKA2	Biogrid
PIK3C2A	Biogrid
PKM	Biogrid
POLR1A	Biogrid
POLR1B	Biogrid
POLR1C	Biogrid
POLR2E	Biogrid
POU2F1	Biogrid
PPIA	Biogrid		IntAct
PPM1A	Biogrid		IntAct
PPM1B	Biogrid		IntAct
PPP1R12A	Biogrid
PPP2CA					STRING
PPP2R1A	Biogrid
PPP2R4	Biogrid
PRKACA							CORUM
PRKCB	Biogrid
PRMT1	Biogrid
PRMT5	Biogrid
PRP4B			IntAct
PRPF4	Biogrid
PRPF4B	Biogrid
PTAFR	Biogrid	HPRD
PTBP1	Biogrid		IntAct
PTGDS	Biogrid
PTGER2	Biogrid
PTGER4	Biogrid
PTGES3	Biogrid
PYRG1			IntAct
Q3MIH3			IntAct
Q5RKT7			IntAct
Q5U5U6			IntAct
Q5UGI3			IntAct
Q6PIH6			IntAct
Q6ZSQ4			IntAct
Q8TBK5			IntAct
Q9NWD7			IntAct
Q9UL80			IntAct
RAB11FIP5	Biogrid
RAB5A					STRING
RAB5C	Biogrid		IntAct
RAD18	Biogrid
RAF1	Biogrid	HPRD			STRING
RAGP1			IntAct
RALGDS	Biogrid	HPRD
RAMP1		HPRD
RANGAP1	Biogrid
RBM10	Biogrid		IntAct
RFA1			IntAct
RFIP5			IntAct
RFX1	Biogrid
RHG17			IntAct
RHG21			IntAct
RHO	Biogrid
RL11			IntAct
RL12			IntAct
RL14			IntAct
RL15			IntAct
RL18			IntAct
RL19			IntAct
RL21			IntAct
RL22			IntAct
RL26			IntAct
RL28			IntAct
RL3			IntAct
RL30			IntAct
RL31			IntAct
RL35			IntAct
RL35A			IntAct
RL36			IntAct
RL4			IntAct
RL7			IntAct
RL7A			IntAct
RL7L			IntAct
RLA0			IntAct
RLA1			IntAct
RLA2			IntAct
RM43			IntAct
RM44			IntAct
ROA0			IntAct
ROA1			IntAct
RPA1	Biogrid		IntAct
RPA2			IntAct
RPA43			IntAct
RPAB1			IntAct
RPAC1			IntAct
RPL11	Biogrid
RPL12	Biogrid
RPL14	Biogrid
RPL15	Biogrid
RPL18	Biogrid
RPL19	Biogrid
RPL21	Biogrid
RPL22	Biogrid
RPL26	Biogrid
RPL28	Biogrid
RPL3	Biogrid
RPL30	Biogrid
RPL31	Biogrid
RPL35	Biogrid
RPL35A	Biogrid
RPL36	Biogrid
RPL4	Biogrid
RPL6	Biogrid
RPL7	Biogrid
RPL7A	Biogrid
RPL7L1	Biogrid
RPLP0	Biogrid
RPLP1	Biogrid
RPLP2	Biogrid
RPN2	Biogrid		IntAct
RPS13	Biogrid
RPS17	Biogrid
RPS19	Biogrid
RPS27A	Biogrid
RPS3	Biogrid
RPS3A	Biogrid
RPS4X	Biogrid
RPS6	Biogrid
RPS7	Biogrid
RPS8	Biogrid
RS13			IntAct
RS17			IntAct
RS19			IntAct
RS3			IntAct
RS3A			IntAct
RS4X			IntAct
RS6			IntAct
RS7			IntAct
RS8			IntAct
RTF1	Biogrid
RXFP1			IntAct	MINT			CORUM
S100A9	Biogrid
S10A9			IntAct
S1PR1							CORUM
SAG	Biogrid
SCYL2	Biogrid		IntAct
SDC3	Biogrid		IntAct
SDHA	Biogrid		IntAct
SENP1	Biogrid
SERBP1	Biogrid
SF3B1	Biogrid		IntAct
SF3B2	Biogrid		IntAct
SF3B3	Biogrid		IntAct
SFPQ	Biogrid		IntAct
SIRT1	Biogrid
SLC22A5		HPRD
SLC9A3R2	Biogrid
SLC9A5	Biogrid
SMARCC2	Biogrid	HPRD
SMD1			IntAct
SMD2			IntAct
SMO			IntAct	MINT	STRING
SMRC2			IntAct
SNRPD1	Biogrid
SNRPD2	Biogrid
SPIN1	Biogrid		IntAct
SPIN3	Biogrid		IntAct
SPNDC			IntAct
SPTAN1	Biogrid
SPTB2			IntAct
SPTBN1	Biogrid
SPTN1			IntAct
SRC	Biogrid		IntAct			DIP
SRC8			IntAct
SRPK2	Biogrid		IntAct
SRRM2	Biogrid		IntAct
STAT1	Biogrid		IntAct
STC2	Biogrid	HPRD	IntAct
STK38	Biogrid		IntAct
STUB1	Biogrid
SYNE2	Biogrid		IntAct
TAB1	Biogrid		IntAct
TAB2	Biogrid
TACR1					STRING
TBA1A			IntAct
TBA1C			IntAct
TBA3C			IntAct
TBA4A			IntAct
TBA8			IntAct
TBB2A			IntAct
TBB3			IntAct
TBB4A			IntAct
TBB4B			IntAct
TBXA2R	Biogrid				STRING
TCOF			IntAct
TCOF1	Biogrid
TCPZ			IntAct
TERA			IntAct
TFAP4	Biogrid
TGFBR3		HPRD			STRING
THOC4			IntAct
THRAP3	Biogrid
TIF1B			IntAct
TMEM169	Biogrid
TMEM38A	Biogrid
TMOD3	Biogrid		IntAct
TMPO	Biogrid
TNFSF8	Biogrid
TPCN2	Biogrid
TR150			IntAct
TRAF6	Biogrid		IntAct			DIP
TRHR	Biogrid
TRIM28	Biogrid
TRPV4	Biogrid		IntAct
TUBA1A	Biogrid
TUBA1C	Biogrid
TUBA3C	Biogrid
TUBA4A	Biogrid
TUBA8	Biogrid
TUBB2A	Biogrid
TUBB3	Biogrid
TUBB4A	Biogrid
TUBB4B	Biogrid
TWISTNB	Biogrid
U5S1			IntAct
UBA52	Biogrid
UBB	Biogrid
UBC	Biogrid				STRING
UBR5	Biogrid		IntAct
USP33	Biogrid				STRING
VIM	Biogrid
VIME			IntAct
VPS35			IntAct
WDR26			IntAct
WDR77	Biogrid
WEE1	Biogrid		IntAct
WNT5A					STRING
XPO1	Biogrid
XRCC5			IntAct
XRCC6			IntAct
YBOX1			IntAct
YBOX3			IntAct
YWHAB
YWHAE
YWHAG
YWHAH
YWHAQ	Biogrid		IntAct
ZRAB2			IntAct
ZRANB2	Biogrid
