# Supplementary material for: β-Arrestin Based Receptor Signaling Paradigms: Potential Therapeutic Targets for Complex Age-Related Disorders
Source: Front Pharmacol. 2018 Nov 28;9:1369. doi: 10.3389/fphar.2018.01369 (PMC6280185; doi:10.3389/fphar.2018.01369)
Supplement: Supplementary file 3 [file Table_3.XLSX]

## Sheet: GeneIndexer
		ARRB1 - Aging
	Gene	H1FX	WDR77	IGHMBP2	GPR50	HIBCH	NOP10	ZBTB43	THRAP3	EEF1A2	BCLAF1
	Ageing	0.163	0.153	0.134	0.178	0.124	0.187	0.107	0.192	0.206	0.396	1.84
	Aging	0.196	0.182	0.222	0.16	0.258	0.225	0.151	0.213	0.231	0.349	2.187
	Senescence	0.176	0.166	0	0	0	0.296	0.129	0.185	0.105	0.218	1.275
	Senescent	0	0	0	0	0	0	0	0	0	0	0
	Elderly	0	0	0.134	0.137	0.168	0	0.206	0	0.111	0	0.756
	Elder	0	0	0.118	0.152	0.135	0	0.138	0	0.135	0	0.678
	Longevity	0	0.101	0	0	0	0	0	0.175	0	0.172	0.448
	Cosine Sum	0.535	0.602	0.608	0.627	0.685	0.708	0.731	0.765	0.788	1.135
		ARRB2 - Aging
	Gene	SIRT1	BCLAF1	MRPL43	DKC1	THRAP3	EEF1A2	ANKRD11	WDR77	HNRNPC	EEF2
	Ageing	0.469	0.396	0.202	0.188	0.192	0.206	0.178	0.153	0.14	0.101	2.225
	Aging	0.532	0.349	0.293	0.213	0.213	0.231	0.162	0.182	0.143	0.162	2.48
	Senescence	0.255	0.218	0.139	0.336	0.185	0.105	0.249	0.166	0.105	0.101	1.859
	Senescent	0.19	0.153	0.145	0.239	0.178	0.104	0.152	0.156	0.114	0.104	1.535
	Elderly	0	0	0.1	0	0	0.111	0	0	0	0	0.211
	Elder	0	0	0.107	0	0	0.135	0	0	0	0	0.242
	Longevity	0.676	0.172	0	0	0.175	0	0.139	0.101	0	0	1.263
	Cosine Sum	2.122	1.288	0.986	0.976	0.943	0.892	0.88	0.758	0.502	0.468
